# Supplementary material for: Cryptopimpla (Hymenoptera, Ichneumonidae, Banchinae) of South Korea, with description of two new species
Source: Zookeys. 2019 Mar 14;830:99–109. doi: 10.3897/zookeys.830.31974 (PMC6428783; doi:10.3897/zookeys.830.31974)
Supplement: XML Treatment for Cryptopimpla [file zookeys.830.31974-treatment1.xml]

<!DOCTYPE tp:taxon-treatment
  PUBLIC "-//TaxonX//DTD Taxonomic Treatment Publishing DTD v0 20100105//EN" "tax-treatment-NSO.dtd">
<tp:taxon-treatment xmlns:tp="http://www.plazi.org/taxpub"><tp:treatment-meta><kwd-group><label>Taxon classification</label><kwd><named-content xmlns:xlink="http://www.w3.org/1999/xlink" content-type="kingdom">Animalia</named-content></kwd><kwd><named-content xmlns:xlink="http://www.w3.org/1999/xlink" content-type="order">Hymenoptera</named-content></kwd><kwd><named-content xmlns:xlink="http://www.w3.org/1999/xlink" content-type="family">Ichneumonidae</named-content></kwd></kwd-group><mixed-citation publication-type="journal"><person-group><name><surname>Kang</surname><given-names>Gyu-Won</given-names></name><name><surname>Kolarov</surname><given-names>Janko</given-names></name><name><surname>Lee</surname><given-names>Jong-Wook</given-names></name></person-group><article-title><italic><tp:taxon-name><tp:taxon-name-part taxon-name-part-type="genus" reg="Cryptopimpla">Cryptopimpla</tp:taxon-name-part></tp:taxon-name></italic> (<tp:taxon-name><tp:taxon-name-part taxon-name-part-type="order">Hymenoptera</tp:taxon-name-part></tp:taxon-name>, <tp:taxon-name><tp:taxon-name-part taxon-name-part-type="family">Ichneumonidae</tp:taxon-name-part></tp:taxon-name>, <tp:taxon-name><tp:taxon-name-part taxon-name-part-type="subfamily">Banchinae</tp:taxon-name-part></tp:taxon-name>) of South Korea, with description of two new species</article-title><source>Zookeys</source><day>14</day><month>3</month><year>2019</year><volume>830</volume><fpage>99</fpage><lpage>109</lpage><pub-id pub-id-type="doi">10.3897/zookeys.830.31974</pub-id></mixed-citation></tp:treatment-meta><tp:nomenclature><label>Genus</label><tp:taxon-name>
              <tp:taxon-name-part taxon-name-part-type="genus" reg="Cryptopimpla">Cryptopimpla</tp:taxon-name-part>
            </tp:taxon-name><tp:taxon-authority>Taschenberg, 1863</tp:taxon-authority><tp:nomenclature-citation-list><tp:nomenclature-citation><tp:taxon-name>
                  <tp:taxon-name-part taxon-name-part-type="genus" reg="Cryptopimpla">Cryptopimpla</tp:taxon-name-part>
                </tp:taxon-name><comment>Taschenberg, 1863: 292. Type species: <tp:taxon-name><tp:taxon-name-part taxon-name-part-type="genus" reg="Phytodietus">Phytodietus</tp:taxon-name-part><tp:taxon-name-part taxon-name-part-type="species" reg="blandus">blandus</tp:taxon-name-part></tp:taxon-name> Gravenhorst, 1829</comment></tp:nomenclature-citation><tp:nomenclature-citation><tp:taxon-name>
                  <tp:taxon-name-part taxon-name-part-type="genus" reg="Aphanodon">Aphanodon</tp:taxon-name-part>
                </tp:taxon-name><comment>Förster, 1869: 166. Type species: <tp:taxon-name><tp:taxon-name-part taxon-name-part-type="genus" reg="Phytodietus">Phytodietus</tp:taxon-name-part><tp:taxon-name-part taxon-name-part-type="species" reg="errabundus">errabundus</tp:taxon-name-part></tp:taxon-name> Gravenhorst, 1829</comment></tp:nomenclature-citation><tp:nomenclature-citation><tp:taxon-name>
                  <tp:taxon-name-part taxon-name-part-type="genus" reg="Xenacis">Xenacis</tp:taxon-name-part>
                </tp:taxon-name><comment>Förster, 1869: 167. Type species: <tp:taxon-name><tp:taxon-name-part taxon-name-part-type="genus" reg="Lissonota">Lissonota</tp:taxon-name-part><tp:taxon-name-part taxon-name-part-type="species" reg="caligata">caligata</tp:taxon-name-part></tp:taxon-name> Gravenhorst, 1829</comment></tp:nomenclature-citation><tp:nomenclature-citation><tp:taxon-name>
                  <tp:taxon-name-part taxon-name-part-type="genus" reg="Xenocornia">Xenocornia</tp:taxon-name-part>
                </tp:taxon-name><comment>Schmiedeknecht, 1900: 334. Type species: <tp:taxon-name><tp:taxon-name-part taxon-name-part-type="genus" reg="Xenocornia">Xenocornia</tp:taxon-name-part><tp:taxon-name-part taxon-name-part-type="species" reg="solitaria">solitaria</tp:taxon-name-part></tp:taxon-name> Schmiedeknech, 1900</comment></tp:nomenclature-citation><tp:nomenclature-citation><tp:taxon-name>
                  <tp:taxon-name-part taxon-name-part-type="genus" reg="Harrimaniella">Harrimaniella</tp:taxon-name-part>
                </tp:taxon-name><comment>Ashmead, 1900: 52. Type species: <tp:taxon-name><tp:taxon-name-part taxon-name-part-type="genus" reg="Harrimaniella">Harrimaniella</tp:taxon-name-part><tp:taxon-name-part taxon-name-part-type="species" reg="yukakensis">yukakensis</tp:taxon-name-part></tp:taxon-name> Ashmead, 1900</comment></tp:nomenclature-citation></tp:nomenclature-citation-list></tp:nomenclature></tp:taxon-treatment>
