# Supplementary material for: Cryptopimpla (Hymenoptera, Ichneumonidae, Banchinae) of South Korea, with description of two new species
Source: Zookeys. 2019 Mar 14;830:99–109. doi: 10.3897/zookeys.830.31974 (PMC6428783; doi:10.3897/zookeys.830.31974)
Supplement: XML Treatment for Cryptopimpla aspeculosus [file zookeys.830.31974-treatment2.xml]

<!DOCTYPE tp:taxon-treatment
  PUBLIC "-//TaxonX//DTD Taxonomic Treatment Publishing DTD v0 20100105//EN" "tax-treatment-NSO.dtd">
<tp:taxon-treatment xmlns:tp="http://www.plazi.org/taxpub"><tp:treatment-meta><kwd-group><label>Taxon classification</label><kwd><named-content xmlns:xlink="http://www.w3.org/1999/xlink" content-type="kingdom">Animalia</named-content></kwd><kwd><named-content xmlns:xlink="http://www.w3.org/1999/xlink" content-type="order">Hymenoptera</named-content></kwd><kwd><named-content xmlns:xlink="http://www.w3.org/1999/xlink" content-type="family">Ichneumonidae</named-content></kwd></kwd-group><mixed-citation publication-type="journal"><person-group><name><surname>Kang</surname><given-names>Gyu-Won</given-names></name><name><surname>Kolarov</surname><given-names>Janko</given-names></name><name><surname>Lee</surname><given-names>Jong-Wook</given-names></name></person-group><article-title><italic><tp:taxon-name><tp:taxon-name-part taxon-name-part-type="genus" reg="Cryptopimpla">Cryptopimpla</tp:taxon-name-part></tp:taxon-name></italic> (<tp:taxon-name><tp:taxon-name-part taxon-name-part-type="order">Hymenoptera</tp:taxon-name-part></tp:taxon-name>, <tp:taxon-name><tp:taxon-name-part taxon-name-part-type="family">Ichneumonidae</tp:taxon-name-part></tp:taxon-name>, <tp:taxon-name><tp:taxon-name-part taxon-name-part-type="subfamily">Banchinae</tp:taxon-name-part></tp:taxon-name>) of South Korea, with description of two new species</article-title><source>Zookeys</source><day>14</day><month>3</month><year>2019</year><volume>830</volume><fpage>99</fpage><lpage>109</lpage><pub-id pub-id-type="doi">10.3897/zookeys.830.31974</pub-id></mixed-citation></tp:treatment-meta><tp:nomenclature><tp:taxon-name>
              <tp:taxon-name-part taxon-name-part-type="genus" reg="Cryptopimpla">Cryptopimpla</tp:taxon-name-part>
              <tp:taxon-name-part taxon-name-part-type="species" reg="aspeculosus">aspeculosus</tp:taxon-name-part>
              <object-id xmlns:xlink="http://www.w3.org/1999/xlink" content-type="zoobank" xlink:type="simple">http://zoobank.org/08018962-545B-40D6-93D6-3F1D13D68D97</object-id>
            </tp:taxon-name><tp:taxon-authority>Kang &amp; Lee</tp:taxon-authority><tp:taxon-status xmlns:xlink="http://www.w3.org/1999/xlink" xlink:type="simple">sp. n.</tp:taxon-status><xref ref-type="fig" rid="F1">Fig. 1</xref></tp:nomenclature><tp:treatment-sec sec-type="Male" id="SECID0E4PAC"><title>Male.</title><p>Forewing 7.6 mm (7.6–7.7 mm, n = 2), body 10.3 mm (10.3–10.5 mm, n = 2) long (Fig. <xref ref-type="fig" rid="F1">1A</xref>).</p></tp:treatment-sec><tp:treatment-sec sec-type="Head" id="SECID0EIAAE"><title>Head.</title><p>In dorsal view, 2.3 times as wide as long, and distinctly narrowed behind, densely and coarsely punctate with coriaceous between punctures. Diameter of median ocellus 0.6 times as long as distance between lateral ocellus and compound eye. Flagellum with 38 elongated flagellomeres; 1<sup>st</sup> flagellomere 3.5 times as long as wide. Occipital carina narrowly curved from above, reaching hypostomal carina above the base of mandible. Face weakly convex medially, 1.7 times as wide as long, densely and rather coarsely punctate, without carina between antennal sockets (Fig. <xref ref-type="fig" rid="F1">1B</xref>). Clypeus weakly convex; 2.3 times as wide as long, with sparse punctures and blunt fore ridge. Malar space 0.7 times as long as basal width of mandible.</p><fig id="F1" position="float" orientation="portrait"><label>Figure 1.</label><caption><p><italic><tp:taxon-name><tp:taxon-name-part taxon-name-part-type="genus" reg="Cryptopimpla">Cryptopimpla</tp:taxon-name-part><tp:taxon-name-part taxon-name-part-type="species" reg="aspeculosus">aspeculosus</tp:taxon-name-part></tp:taxon-name></italic> sp. n. (holotype, male) <bold>A</bold> habitus in lateral view <bold>B</bold> head in frontal view <bold>C</bold> propodeum <bold>D</bold> first tergite in lateral view <bold>E</bold> wings. Scale bars: 2.0 mm (<bold>A</bold>); 0.2 mm (<bold>B, C</bold>); 0.5 mm (<bold>D</bold>); 1.0 mm (<bold>E</bold>).</p></caption><graphic xmlns:xlink="http://www.w3.org/1999/xlink" xlink:href="zookeys-830-099-g001.jpg" position="float" orientation="portrait" xlink:type="simple" id="oo_273920.jpg"/></fig></tp:treatment-sec><tp:treatment-sec sec-type="Mesosoma" id="SECID0E5BAE"><title>Mesosoma.</title><p>Coarsely and densely punctate on the coriaceous surface; 1.6 times as long as high. Notaulus long and shallow. Epicnemial carina reaches near the ventral hind margin of pronotum, but does not join it. Propodeum slightly straight in lateral view, with posterior transverse, pleural carinae and weak median longitudinal carina; propodeal spiracle moderately large, oval (Fig. <xref ref-type="fig" rid="F1">1C</xref>). Legs very slender; hind femur 7.1 times as long as wide; hind inner tibial spur 0.42 times as long as 1<sup>st</sup> tarsal segment; ratio of hind tarsal segments are 5.2:2.3:1.5:1.0:1.3; all tarsal claws simple. Forewing with incomplete 3rs-m; 2m-cu with a single bulla; 1cu-a vein weakly postfurcal; vein 2-Cu as long as 2cu-a. Hindwing with 8 distal hamuli; vein 1/cu about 1.5 times as long as cu-a (Fig. <xref ref-type="fig" rid="F1">1E</xref>).</p></tp:treatment-sec><tp:treatment-sec sec-type="Metasoma" id="SECID0EOCAE"><title>Metasoma.</title><p>1<sup>st</sup> tergite 1.7 times as long as wide, with prominent spiracle at basal 0.45 (Fig. <xref ref-type="fig" rid="F1">1D</xref>). 2<sup>nd</sup> tergite square. All tergites finely coriaceous. 4<sup>th</sup> and apical third of 3<sup>rd</sup> tergite with sparse punctures.</p></tp:treatment-sec><tp:treatment-sec sec-type="Color" id="SECID0EADAE"><title>Color.</title><p>Body black; basal half of clypeus and mandible, palpi, collar, hind ventral and dorsal angle of pronotum, wide lateral stripe on mesonotum from tegula to mid lobe, tegula, subtegular ridge, fore and mid coxa, fore trochanter from below and hind tarsus, except basal 3/4 of basitarsus and apical half of last tarsal segment yellow; fore and mid femora, tibiae and tarsi reddish, hind tibia and hind basitarsus (except apical 1/4) red; apical half of last tarsal segment of hind leg dark brown.</p></tp:treatment-sec><tp:treatment-sec sec-type="Female" id="SECID0EFDAE"><title>Female.</title><p>Unknown.</p></tp:treatment-sec><tp:treatment-sec sec-type="material" id="SECID0EKDAE"><title>Specimens examined: Holotype.</title><p>male, South Korea, Icheon, Mt. Seolbongsan, 1 April 1984, Y.S. Kim (YNU);</p></tp:treatment-sec><tp:treatment-sec sec-type="Paratype" id="SECID0EPDAE"><title>Paratype.</title><p>1 male, South Korea, GG, Namyangju-si, Bogwangsa, 13 April 1984, J.W. Lee (YNU).</p></tp:treatment-sec><tp:treatment-sec sec-type="distribution" id="SECID0EUDAE"><title>Distribution.</title><p>South Korea (new record).</p></tp:treatment-sec><tp:treatment-sec sec-type="etymology" id="SECID0EZDAE"><title>Etymology.</title><p>The name comes from Latin “speculo”, <italic><tp:taxon-name><tp:taxon-name-part taxon-name-part-type="genus" reg="Cryptopimpla"/><tp:taxon-name-part taxon-name-part-type="species" reg="aspeculosus">aspeculosus</tp:taxon-name-part></tp:taxon-name></italic> meaning “without areolet”.</p></tp:treatment-sec><tp:treatment-sec sec-type="remarks" id="SECID0EJEAE"><title>Remarks.</title><p>The species is similar to <italic><tp:taxon-name><tp:taxon-name-part taxon-name-part-type="genus" reg="Cryptopimpla">C.</tp:taxon-name-part><tp:taxon-name-part taxon-name-part-type="species" reg="brevigena">brevigena</tp:taxon-name-part></tp:taxon-name></italic>, from which it differs by the presence of pleural and posterior transverse carinae and the entirely black face. Furthermore, the malar space in <italic><tp:taxon-name><tp:taxon-name-part taxon-name-part-type="genus" reg="Cryptopimpla">C.</tp:taxon-name-part><tp:taxon-name-part taxon-name-part-type="species" reg="brevigena">brevigena</tp:taxon-name-part></tp:taxon-name></italic> is 0.3 times as long as the basal width of the mandible while in <italic><tp:taxon-name><tp:taxon-name-part taxon-name-part-type="genus" reg="Cryptopimpla">C.</tp:taxon-name-part><tp:taxon-name-part taxon-name-part-type="species" reg="aspeculosus">aspeculosus</tp:taxon-name-part></tp:taxon-name></italic> it is 0.7 times. Additionally, this species is easily separated from other two species (<italic><tp:taxon-name><tp:taxon-name-part taxon-name-part-type="genus" reg="Cryptopimpla">C.</tp:taxon-name-part><tp:taxon-name-part taxon-name-part-type="species" reg="carinifacialis">carinifacialis</tp:taxon-name-part></tp:taxon-name></italic> and <italic><tp:taxon-name><tp:taxon-name-part taxon-name-part-type="genus" reg="Cryptopimpla">C.</tp:taxon-name-part><tp:taxon-name-part taxon-name-part-type="species" reg="pentagonalis">pentagonalis</tp:taxon-name-part></tp:taxon-name></italic>) as follows: the 3rs-m vein in <italic><tp:taxon-name><tp:taxon-name-part taxon-name-part-type="genus" reg="Cryptopimpla">C.</tp:taxon-name-part><tp:taxon-name-part taxon-name-part-type="species" reg="aspeculosus">aspeculosus</tp:taxon-name-part></tp:taxon-name></italic> is only present in the basal part, while in the other two species have a complete 3rs-m vein.</p></tp:treatment-sec></tp:taxon-treatment>
