# Supplementary material for: Cryptopimpla (Hymenoptera, Ichneumonidae, Banchinae) of South Korea, with description of two new species
Source: Zookeys. 2019 Mar 14;830:99–109. doi: 10.3897/zookeys.830.31974 (PMC6428783; doi:10.3897/zookeys.830.31974)
Supplement: XML Treatment for Cryptopimpla brevigena [file zookeys.830.31974-treatment3.xml]

<!DOCTYPE tp:taxon-treatment
  PUBLIC "-//TaxonX//DTD Taxonomic Treatment Publishing DTD v0 20100105//EN" "tax-treatment-NSO.dtd">
<tp:taxon-treatment xmlns:tp="http://www.plazi.org/taxpub"><tp:treatment-meta><kwd-group><label>Taxon classification</label><kwd><named-content xmlns:xlink="http://www.w3.org/1999/xlink" content-type="kingdom">Animalia</named-content></kwd><kwd><named-content xmlns:xlink="http://www.w3.org/1999/xlink" content-type="order">Hymenoptera</named-content></kwd><kwd><named-content xmlns:xlink="http://www.w3.org/1999/xlink" content-type="family">Ichneumonidae</named-content></kwd></kwd-group><mixed-citation publication-type="journal"><person-group><name><surname>Kang</surname><given-names>Gyu-Won</given-names></name><name><surname>Kolarov</surname><given-names>Janko</given-names></name><name><surname>Lee</surname><given-names>Jong-Wook</given-names></name></person-group><article-title><italic><tp:taxon-name><tp:taxon-name-part taxon-name-part-type="genus" reg="Cryptopimpla">Cryptopimpla</tp:taxon-name-part></tp:taxon-name></italic> (<tp:taxon-name><tp:taxon-name-part taxon-name-part-type="order">Hymenoptera</tp:taxon-name-part></tp:taxon-name>, <tp:taxon-name><tp:taxon-name-part taxon-name-part-type="family">Ichneumonidae</tp:taxon-name-part></tp:taxon-name>, <tp:taxon-name><tp:taxon-name-part taxon-name-part-type="subfamily">Banchinae</tp:taxon-name-part></tp:taxon-name>) of South Korea, with description of two new species</article-title><source>Zookeys</source><day>14</day><month>3</month><year>2019</year><volume>830</volume><fpage>99</fpage><lpage>109</lpage><pub-id pub-id-type="doi">10.3897/zookeys.830.31974</pub-id></mixed-citation></tp:treatment-meta><tp:nomenclature><tp:taxon-name>
              <tp:taxon-name-part taxon-name-part-type="genus" reg="Cryptopimpla">Cryptopimpla</tp:taxon-name-part>
              <tp:taxon-name-part taxon-name-part-type="species" reg="brevigena">brevigena</tp:taxon-name-part>
            </tp:taxon-name><tp:taxon-authority>Kuslitzkii, 2007</tp:taxon-authority><xref ref-type="fig" rid="F2">Fig. 2</xref><tp:nomenclature-citation-list><tp:nomenclature-citation><tp:taxon-name>
                  <tp:taxon-name-part taxon-name-part-type="genus" reg="Cryptopimpla">Cryptopimpla</tp:taxon-name-part>
                  <tp:taxon-name-part taxon-name-part-type="species" reg="brevigena">brevigena</tp:taxon-name-part>
                </tp:taxon-name><comment>Kuslitzkii, 2007: 453. Type: ♀, TL: Russia – Primorsky Kray; TD: ZI.</comment></tp:nomenclature-citation></tp:nomenclature-citation-list></tp:nomenclature><tp:treatment-sec sec-type="Male" id="SECID0EGIAE"><title>Male.</title><p>Forewing 7.7 mm (7.4–8.0 mm, n = 42), body 9.5 mm (9.3–9.7 mm, n = 42) long (Fig. <xref ref-type="fig" rid="F2">2A</xref>).</p></tp:treatment-sec><tp:treatment-sec sec-type="Head" id="SECID0EQIAE"><title>Head.</title><p>In dorsal view, 2.0 times as wide as long, narrowed behind, round, densely punctate with coriaceous between punctures. Diameter of median ocellus 0.64 times as long as distance between compound eye and lateral ocellus. Flagellum with 46 (43–48, n = 40) elongated flagellomeres; 1<sup>st</sup> flagellomere 3.8 times as long as wide. Occipital carina evenly curved from above, meeting hypostomal carina near base of mandible. Face convex medially, 1.7 times as wide as long, densely and coarsely punctate (Fig. <xref ref-type="fig" rid="F2">2B</xref>). Clypeus strongly convex; 2.5 times as wide as long, with more sparse punctures and blunt fore ridge. Malar space 0.28 times as long as basal width of mandible.</p><fig id="F2" position="float" orientation="portrait"><label>Figure 2.</label><caption><p><italic><tp:taxon-name><tp:taxon-name-part taxon-name-part-type="genus" reg="Cryptopimpla">Cryptopimpla</tp:taxon-name-part><tp:taxon-name-part taxon-name-part-type="species" reg="brevigena">brevigena</tp:taxon-name-part></tp:taxon-name></italic> (male) <bold>A</bold> habitus in lateral view <bold>B</bold> head in frontal view <bold>C</bold> propodeum <bold>D</bold> first tergite in lateral view <bold>E</bold> wings. Scale bars: 2.0 mm (<bold>A</bold>); 0.2 mm (<bold>B</bold>, <bold>C</bold>); 0.5 mm (<bold>D</bold>); 1.0 mm (<bold>E</bold>).</p></caption><graphic xmlns:xlink="http://www.w3.org/1999/xlink" xlink:href="zookeys-830-099-g002.jpg" position="float" orientation="portrait" xlink:type="simple" id="oo_273921.jpg"/></fig></tp:treatment-sec><tp:treatment-sec sec-type="Mesosoma" id="SECID0EIKAE"><title>Mesosoma.</title><p>Moderately coarsely and densely punctate, 1.5 times as long as high. Notaulus short and very shallow. Epicnemial carina ends near middle of epicnemium and does not reach frontal ridge of mesopleuron. Propodeum convex in lateral view, without posterior transverse and pleural carinae (Fig. <xref ref-type="fig" rid="F2">2C</xref>); propodeal spiracle moderately small, oval. Legs slender; hind femur 6.5 times as long as wide; hind inner tibial spur 0.5 times as long as basitarsus; ratio of hind tarsal segments 4.4:2.2:1.6:1.0:1.1; all tarsal claws simple. Areolet petiolate; 2m-cu with two bullae; 1cu-a vein weakly postfurcal; vein 2-Cu slightly longer than 2cu-a. Hindwing with 9 distal hamuli; vein 1/cu about 1.6 times as long as cu-a, reclivous (Fig. <xref ref-type="fig" rid="F2">2E</xref>).</p></tp:treatment-sec><tp:treatment-sec sec-type="Metasoma" id="SECID0EWKAE"><title>Metasoma.</title><p>1<sup>st</sup> tergite 2.2 times as long as wide, with spiracles before its middle (Fig. <xref ref-type="fig" rid="F2">2D</xref>); lateral carina developed on entire length of tergite. 2<sup>nd</sup> tergite 1.4 times as long as its apical width. All tergites coriaceous with fine punctures.</p></tp:treatment-sec><tp:treatment-sec sec-type="Color" id="SECID0EELAE"><title>Color.</title><p>Body black. Scape and pedicel from below, a large triangular spot on face centrum, clypeus entirely, mandible except teeth, palpi, hind dorsal corner of pronotum, tegula, subtegular ridge, fore and mid coxa and trochanters, and hind trochanters from below yellow. Fore and mid legs orange yellow, basal hind tibia faint whitish.</p></tp:treatment-sec><tp:treatment-sec sec-type="Female" id="SECID0EJLAE"><title>Female.</title><p>Flagellum with 40–44 segments (n=17). Hindwing with 7 distal hamuli.</p></tp:treatment-sec><tp:treatment-sec sec-type="material" id="SECID0EOLAE"><title>Specimens examined.</title><p>South Korea: 1 male, CN, Seosan-si, Haemi-myeon, Daegok-ri, Hanseo Univ., 30 April–9 May 2006; 1 male, CN, Taean-gun, Geunheung-myeon, 18 July 1994, M.J. Shin; 1 female, GB, Uiseong-gun, Danchon-myeon, Sanghwa-ri, 7 May 2016, J.W. Lee; 1 male, GB, Ulleung-gun, Buk-myeon, Naribunji, 27 May 2016, G.H. Ko; 1 male, GB, Yeongju-si, Punggi-eup, Jungnyeong, 12–22 June 2009; 1 female, ditto, 22 June–3 July 2009, C.J. Kim; 1 female, GG, Geumgok, 11 June 1983, H.I. J.; 1 male, GG, Namyangju-si, Choan-myeon, Songchon-ri, Mt. Ungilsan, 27 May–10 June 2009, J.O. Lim; 1 female, GG, Namyangju-si, Sudong-myeon, Mt. Chungnyeongsan, 12 July 1980, J.I. Kim; 1 female, GG, Namyangju-si, Mt. Cheonmasan, 18 June 1983, J.W. Lee; 1 female, GW, Goheung-gun, Yeongam-myeon, Paryeong-ro, Geumsa-ri, Mt. Paryeongsan Forest Resort, 13 April 2012; 3 females, GW, Pyeongchang-gun, Yongpyeong-myeon, Mt. Gyebangsan, 28 June–12 August 2012, J.Y. Park; 1 female, GW, Wonju-si Maeji-ri Yonsei Univ. Campus, 1 August 1999, S.W. Kim, D.W. Kim, and D.Y. Kim; 3 females and 31 males, GW, Wonju-si, Panbu-myeon, Mt. Baegunsan, 25 May–26 July 2012, H.Y. Han; 1 female, JB, Jangsu-gun, Jangsu-eup, Daeseong-ri, San 258-1, Mt. Palgongsan, 17 June–2 July 2015, J.W. Lee; 4 males, JB, Namwon-si, Sanneae-myeon, Dalgung valley (M.T.), 1–9 July 2001, J.W. Lee; 1 female and 1 male, JN, Gwangyang-si, Daap-myeon, Hacheon-ri, San123, Mt. Baegunsan, 17 June–2 July 2015, J.W. Lee; 1 female, Seoul, Gwanak-gu, Mt. Gwanaksan, 19 June 1983, J.H. Han; 1 female, Seoul, Nowon-gu, Mt. Suraksan, 25 May 1997, H.C. Lim; 1 male, Seoul, Seocho-gu, Wonji-dong, Mt. Cheonggyesan, 4 June 1989, J.W. Lee; 1 female, ditto, 17 June 1998, Y.G. Park.</p></tp:treatment-sec><tp:treatment-sec sec-type="distribution" id="SECID0ETLAE"><title>Distribution.</title><p>South Korea (new record), Russia (Primorsky Kray, Sakhalin Oblast)</p></tp:treatment-sec><tp:treatment-sec sec-type="remarks" id="SECID0EYLAE"><title>Remarks.</title><p>This species is recorded for the first time from South Korea. It is easily distinguished from other South Korean species by having simple tarsal claws and the absence of posterior transverse and pleural carinae. The male is newly described from South Korea in this study.</p></tp:treatment-sec></tp:taxon-treatment>
