# Supplementary material for: Cryptopimpla (Hymenoptera, Ichneumonidae, Banchinae) of South Korea, with description of two new species
Source: Zookeys. 2019 Mar 14;830:99–109. doi: 10.3897/zookeys.830.31974 (PMC6428783; doi:10.3897/zookeys.830.31974)
Supplement: XML Treatment for Cryptopimpla carinifacialis [file zookeys.830.31974-treatment4.xml]

<!DOCTYPE tp:taxon-treatment
  PUBLIC "-//TaxonX//DTD Taxonomic Treatment Publishing DTD v0 20100105//EN" "tax-treatment-NSO.dtd">
<tp:taxon-treatment xmlns:tp="http://www.plazi.org/taxpub"><tp:treatment-meta><kwd-group><label>Taxon classification</label><kwd><named-content xmlns:xlink="http://www.w3.org/1999/xlink" content-type="kingdom">Animalia</named-content></kwd><kwd><named-content xmlns:xlink="http://www.w3.org/1999/xlink" content-type="order">Hymenoptera</named-content></kwd><kwd><named-content xmlns:xlink="http://www.w3.org/1999/xlink" content-type="family">Ichneumonidae</named-content></kwd></kwd-group><mixed-citation publication-type="journal"><person-group><name><surname>Kang</surname><given-names>Gyu-Won</given-names></name><name><surname>Kolarov</surname><given-names>Janko</given-names></name><name><surname>Lee</surname><given-names>Jong-Wook</given-names></name></person-group><article-title><italic><tp:taxon-name><tp:taxon-name-part taxon-name-part-type="genus" reg="Cryptopimpla">Cryptopimpla</tp:taxon-name-part></tp:taxon-name></italic> (<tp:taxon-name><tp:taxon-name-part taxon-name-part-type="order">Hymenoptera</tp:taxon-name-part></tp:taxon-name>, <tp:taxon-name><tp:taxon-name-part taxon-name-part-type="family">Ichneumonidae</tp:taxon-name-part></tp:taxon-name>, <tp:taxon-name><tp:taxon-name-part taxon-name-part-type="subfamily">Banchinae</tp:taxon-name-part></tp:taxon-name>) of South Korea, with description of two new species</article-title><source>Zookeys</source><day>14</day><month>3</month><year>2019</year><volume>830</volume><fpage>99</fpage><lpage>109</lpage><pub-id pub-id-type="doi">10.3897/zookeys.830.31974</pub-id></mixed-citation></tp:treatment-meta><tp:nomenclature><tp:taxon-name>
              <tp:taxon-name-part taxon-name-part-type="genus" reg="Cryptopimpla">Cryptopimpla</tp:taxon-name-part>
              <tp:taxon-name-part taxon-name-part-type="species" reg="carinifacialis">carinifacialis</tp:taxon-name-part>
            </tp:taxon-name><tp:taxon-authority>Sheng, 2011</tp:taxon-authority><xref ref-type="fig" rid="F3">Fig. 3</xref><tp:nomenclature-citation-list><tp:nomenclature-citation><tp:taxon-name>
                  <tp:taxon-name-part taxon-name-part-type="genus" reg="Cryptopimpla">Cryptopimpla</tp:taxon-name-part>
                  <tp:taxon-name-part taxon-name-part-type="species" reg="carinifacialis">carinifacialis</tp:taxon-name-part>
                </tp:taxon-name><comment>Sheng, 2011: 32. Type: ♀, TL: China-Jiangxi; TD: MF.</comment></tp:nomenclature-citation></tp:nomenclature-citation-list></tp:nomenclature><tp:treatment-sec sec-type="Male" id="SECID0ESNAE"><title>Male.</title><p>Forewing 7.8 mm, body 9.3 mm long (Fig. <xref ref-type="fig" rid="F3">3A</xref>).</p></tp:treatment-sec><tp:treatment-sec sec-type="Head" id="SECID0E3NAE"><title>Head.</title><p>In dorsal view, 2.0 times as wide as long, narrowed behind roundly, densely and finely punctate, coriaceous between punctures. Diameter of median ocellus 0.9 times as long as distance between lateral ocellus and compound eye. Flagellum with 49 elongated segments; 1<sup>st</sup> flagellomere 4.0 times as long as wide. Occipital carina complete entirely, reaching hypostomal carina above base of mandible. Inner profile of basal half of flagellum without a strong longitudinal carina (present only in female). Face convex medially, 1.3 times as wide as long, coriaceous and densely punctate, with short, distinct median longitudinal carina just between and below antennal sockets (Fig. <xref ref-type="fig" rid="F3">3B</xref>). Clypeus 2.4 times as wide as long; sparsely punctured at basal half. Malar space 0.5 times as long as basal width of mandible.</p><fig id="F3" position="float" orientation="portrait"><label>Figure 3.</label><caption><p><italic><tp:taxon-name><tp:taxon-name-part taxon-name-part-type="genus" reg="Cryptopimpla">Cryptopimpla</tp:taxon-name-part><tp:taxon-name-part taxon-name-part-type="species" reg="carinifacialis">carinifacialis</tp:taxon-name-part></tp:taxon-name></italic> (male) <bold>A</bold> habitus in lateral view <bold>B</bold> head in frontal view <bold>C</bold> propodeum <bold>D</bold> first tergite in lateral view <bold>E</bold> wings. Scale bars: 2.0 mm (<bold>A</bold>); 0.5 mm (<bold>B,C, D</bold>); 1.0 mm (<bold>E</bold>).</p></caption><graphic xmlns:xlink="http://www.w3.org/1999/xlink" xlink:href="zookeys-830-099-g003.jpg" position="float" orientation="portrait" xlink:type="simple" id="oo_273922.jpg"/></fig></tp:treatment-sec><tp:treatment-sec sec-type="Mesosoma" id="SECID0EQPAE"><title>Mesosoma.</title><p>Densely punctate on the coriaceous surface, 1.5 times as long as high. Notaulus short and very shallow. Epicnemial carina reaches near the ventral hind, not reaching frontal ridge of mesopleuron. Propodeum slightly straight in lateral view, posterior transverse carina weak, more evident in the middle (Fig. <xref ref-type="fig" rid="F3">3C</xref>); propodeal spiracle moderately large, oval. Legs moderately slender, hind femur 5.6 times as long as wide. Ratio of hind tarsal segments 4.8:2.3:1.6:1.0:1.2. Tarsal claws pectinate. Forewing with complete areolet narrowly petiolate; 2m-cu connects areolet in its outer angle, with two bullae; 1cu-a vein weakly postfurcal; vein 2-Cu slightly longer than 2cu-a. Hindwing with 10 distal hamuli; vein 1/cu about 3.0 times as long as cu-a, weakly reclival (Fig. <xref ref-type="fig" rid="F3">3E</xref>).</p></tp:treatment-sec><tp:treatment-sec sec-type="Metasoma" id="SECID0E5PAE"><title>Metasoma.</title><p>1<sup>st</sup> tergite 2.0 times as long as wide, without median dorsal and lateral carinae; spiracle prominent laterally, situated well before mid tergite (Fig. <xref ref-type="fig" rid="F3">3D</xref>). Anterior three tergites punctured on coriaceous surface, matt; following tergites with fine punctures and shiny.</p></tp:treatment-sec><tp:treatment-sec sec-type="Color" id="SECID0EKQAE"><title>Color.</title><p>Body black, with numerous yellow marks; scape and pedicel from below, 11<sup>th</sup> to 18<sup>th</sup> flagellomeres, facial orbit, face, clypeus, mandible, malar space, ventral 2/3 of outer eye orbit, palpi, fore margin of pronotum widely and hind dorsal angle, two antero-lateral spots and two spots on mid mesonotum, scutellum except basally and apically, subtegular ridge, a spot on hind low ventral part of mesopleuron above mid coxa to near epicnemial carina, two spots on propodeum apically, fore and mid legs, all trochanters, hind coxa apically, basal half of hind tibia, hind tarsal segments except basal half of 1<sup>st</sup> one, all tergites apically yellow; hind femur darkened from above, red-yellow from below.</p></tp:treatment-sec><tp:treatment-sec sec-type="Female" id="SECID0EWQAE"><title>Female.</title><p>Flagellum with 46 segments. Hindwing with 9 distal hamuli. There is some variation in coloration from the original description: scape and pedicel entirely black; inner eye orbit and ventral half of outer orbit, apical half of clypeus, mandible except basally and teeth yellow; meso – and metapleuron entirely black, but propodeum with two yellow spots apically; apical part of hind basitarsus, and 2<sup>nd</sup> to 4<sup>th</sup> tarsal segments entirely yellow; 1<sup>st</sup> and 2<sup>nd</sup> tergites with two latero-apical yellow spots.</p></tp:treatment-sec><tp:treatment-sec sec-type="material" id="SECID0EERAE"><title>Specimens examined.</title><p>South Korea: 1 male, GG, Gapyeong-gun, Sangtan-ri, 14 June 1992, Y.H. Baek; 1 female, GW, Samcheok-si, Hajang-myeon, Mt. Jungbongsan, 19 October 2008, H.S. Lee.</p></tp:treatment-sec><tp:treatment-sec sec-type="distribution" id="SECID0EJRAE"><title>Distribution.</title><p>South Korea (new record), China (Jiangxi).</p></tp:treatment-sec><tp:treatment-sec sec-type="remarks" id="SECID0EORAE"><title>Remarks.</title><p>Only the female of the species has been described to date (<xref ref-type="bibr" rid="B8">Sheng 2011</xref>; <xref ref-type="bibr" rid="B9">Sheng et al. 2013</xref>). The male is newly described in this study.</p></tp:treatment-sec><ref-list><ref id="B8"><mixed-citation xmlns:xlink="http://www.w3.org/1999/xlink" xlink:type="simple"><person-group><name name-style="western"><surname>Sheng</surname><given-names>ML</given-names></name></person-group> (<year>2011</year>) <article-title>Five new species of the genus <italic><tp:taxon-name><tp:taxon-name-part taxon-name-part-type="genus">Cryptopimpla</tp:taxon-name-part></tp:taxon-name></italic> Taschenberg (<tp:taxon-name><tp:taxon-name-part taxon-name-part-type="order">Hymenoptera</tp:taxon-name-part></tp:taxon-name>, <tp:taxon-name><tp:taxon-name-part taxon-name-part-type="family">Ichneumonidae</tp:taxon-name-part></tp:taxon-name>) with a key to species known from China.</article-title><source>ZooKeys</source><volume>117</volume>: <fpage>29</fpage>–<lpage>49</lpage>. <ext-link xlink:type="simple" ext-link-type="doi" xlink:href="10.3897/zookeys.117.1302">https://doi.org/10.3897/zookeys.117.1302</ext-link></mixed-citation></ref><ref id="B9"><mixed-citation xmlns:xlink="http://www.w3.org/1999/xlink" xlink:type="simple"><person-group><name name-style="western"><surname>Sheng</surname><given-names>ML</given-names></name><name name-style="western"><surname>Sun</surname><given-names>SP</given-names></name><name name-style="western"><surname>Ding</surname><given-names>DS</given-names></name><name name-style="western"><surname>Luo</surname><given-names>JG</given-names></name></person-group> (<year>2013</year>) <source>[Ichneumonid fauna of Jianxi (<tp:taxon-name><tp:taxon-name-part taxon-name-part-type="order">Hymenoptera</tp:taxon-name-part></tp:taxon-name>: <tp:taxon-name><tp:taxon-name-part taxon-name-part-type="family">Ichneumonidae</tp:taxon-name-part></tp:taxon-name>)].</source><publisher-name>Science Press</publisher-name>, <publisher-loc>Beijing</publisher-loc>, <size units="page">569 pp</size>. [in Chinese with English summary]</mixed-citation></ref></ref-list></tp:taxon-treatment>
