# Supplementary material for: Cryptopimpla (Hymenoptera, Ichneumonidae, Banchinae) of South Korea, with description of two new species
Source: Zookeys. 2019 Mar 14;830:99–109. doi: 10.3897/zookeys.830.31974 (PMC6428783; doi:10.3897/zookeys.830.31974)
Supplement: XML Treatment for Cryptopimpla pentagonalis [file zookeys.830.31974-treatment5.xml]

<!DOCTYPE tp:taxon-treatment
  PUBLIC "-//TaxonX//DTD Taxonomic Treatment Publishing DTD v0 20100105//EN" "tax-treatment-NSO.dtd">
<tp:taxon-treatment xmlns:tp="http://www.plazi.org/taxpub"><tp:treatment-meta><kwd-group><label>Taxon classification</label><kwd><named-content xmlns:xlink="http://www.w3.org/1999/xlink" content-type="kingdom">Animalia</named-content></kwd><kwd><named-content xmlns:xlink="http://www.w3.org/1999/xlink" content-type="order">Hymenoptera</named-content></kwd><kwd><named-content xmlns:xlink="http://www.w3.org/1999/xlink" content-type="family">Ichneumonidae</named-content></kwd></kwd-group><mixed-citation publication-type="journal"><person-group><name><surname>Kang</surname><given-names>Gyu-Won</given-names></name><name><surname>Kolarov</surname><given-names>Janko</given-names></name><name><surname>Lee</surname><given-names>Jong-Wook</given-names></name></person-group><article-title><italic><tp:taxon-name><tp:taxon-name-part taxon-name-part-type="genus" reg="Cryptopimpla">Cryptopimpla</tp:taxon-name-part></tp:taxon-name></italic> (<tp:taxon-name><tp:taxon-name-part taxon-name-part-type="order">Hymenoptera</tp:taxon-name-part></tp:taxon-name>, <tp:taxon-name><tp:taxon-name-part taxon-name-part-type="family">Ichneumonidae</tp:taxon-name-part></tp:taxon-name>, <tp:taxon-name><tp:taxon-name-part taxon-name-part-type="subfamily">Banchinae</tp:taxon-name-part></tp:taxon-name>) of South Korea, with description of two new species</article-title><source>Zookeys</source><day>14</day><month>3</month><year>2019</year><volume>830</volume><fpage>99</fpage><lpage>109</lpage><pub-id pub-id-type="doi">10.3897/zookeys.830.31974</pub-id></mixed-citation></tp:treatment-meta><tp:nomenclature><tp:taxon-name>
              <tp:taxon-name-part taxon-name-part-type="genus" reg="Cryptopimpla">Cryptopimpla</tp:taxon-name-part>
              <tp:taxon-name-part taxon-name-part-type="species" reg="pentagonalis">pentagonalis</tp:taxon-name-part>
              <object-id xmlns:xlink="http://www.w3.org/1999/xlink" content-type="zoobank" xlink:type="simple">http://zoobank.org/68DA02AF-17A7-4DAD-8C5D-112C57EDB8B3</object-id>
            </tp:taxon-name><tp:taxon-authority>Kang &amp; Lee</tp:taxon-authority><tp:taxon-status xmlns:xlink="http://www.w3.org/1999/xlink" xlink:type="simple">sp. n.</tp:taxon-status><xref ref-type="fig" rid="F4">Fig. 4</xref></tp:nomenclature><tp:treatment-sec sec-type="Female" id="SECID0EJTAE"><title>Female.</title><p>Forewing 9.3 mm (8.8–9.3 mm, n = 7), body 9.8 mm (9.5–9.8 mm, n = 7), ovipositor sheath 2.6 mm (2.4–2.6 mm, n = 7) long (Fig. <xref ref-type="fig" rid="F4">4A</xref>).</p></tp:treatment-sec><tp:treatment-sec sec-type="Head" id="SECID0ETTAE"><title>Head.</title><p>In dorsal view, 3.4 times as wide as long, narrowed behind distinctly, densely punctate between punctures. Diameter of median ocellus 0.77 times as long as distance between lateral ocellus and compound eye. Flagellum with 42 (in paratypes 41–43, n = 6) elongated segments; 1<sup>st</sup> flagellomere 5.0 times as long as wide. Occipital carina weakly curved from above, reaching hypostomal carina at base of mandible. Face slightly convex medially, 1.4 times as wide as long, densely and rather coarsely punctate (Fig. <xref ref-type="fig" rid="F4">4</xref>) without carina between antennal sockets (Fig. <xref ref-type="fig" rid="F4">4B</xref>). Clypeus convex; 1.8 times as wide as long with sparse punctures and blunt fore ridge. Malar space 0.6 times as long as basal width of mandible.</p><fig id="F4" position="float" orientation="portrait"><label>Figure 4.</label><caption><p><italic><tp:taxon-name><tp:taxon-name-part taxon-name-part-type="genus" reg="Cryptopimpla">Cryptopimpla</tp:taxon-name-part><tp:taxon-name-part taxon-name-part-type="species" reg="pentagonalis">pentagonalis</tp:taxon-name-part></tp:taxon-name></italic> sp. n. (female) <bold>A</bold> habitus in lateral view (holotype) <bold>B</bold> head in frontal view (holotype) <bold>C</bold> propodeum (holotype) <bold>D</bold> first tergite in lateral view (holotype) <bold>E</bold> wings (paratype). Scale bars: 2.0 mm (<bold>A</bold>); 0.5 mm (<bold>B, C, D</bold>); 1.0 mm (<bold>E</bold>).</p></caption><graphic xmlns:xlink="http://www.w3.org/1999/xlink" xlink:href="zookeys-830-099-g004.jpg" position="float" orientation="portrait" xlink:type="simple" id="oo_273923.jpg"/></fig></tp:treatment-sec><tp:treatment-sec sec-type="Mesosoma" id="SECID0ELVAE"><title>Mesosoma.</title><p>Densely and coarsely punctate on the coriaceous surface, 1.6 times as long as high. Notaulus short and very weak. Epicnemial carina reaching near ventral hind margin of pronotum. Propodeum convex in lateral view, with only posterior transverse and pleural carinae; spiracle moderately large, oval (Fig. <xref ref-type="fig" rid="F4">4C</xref>). Legs slender; hind femur 6.5 times as long as wide; hind inner tibial spur 0.42 times as long as basitarsus; ratio of hind tarsal segments 6.0:2.7:1.8:1.0:1.3; tarsal claws fully pectinate. Forewing with pentagonal areolet; vein 3rs-m distinctly present; 2m-cu with two bullae; 1cu-a vein weakly postfurcal; vein 2-Cu slightly longer than 2cu-a. Hindwing with 9 distal hamuli; vein 1/cu about 2.0 times as long as cu-a, reclivous (Fig. <xref ref-type="fig" rid="F4">4E</xref>).</p></tp:treatment-sec><tp:treatment-sec sec-type="Metasoma" id="SECID0EZVAE"><title>Metasoma.</title><p>1<sup>st</sup> tergite 2.5 times as long as wide apically, without median and lateral carinae; spiracle situated before middle (Fig. <xref ref-type="fig" rid="F4">4D</xref>). 2<sup>nd</sup> tergite 1.0 times as long as apical width. Ovipositor sheath 0.63 times as long as hind tibia. Ovipositor straight and compressed, with subapical dorsal notch.</p></tp:treatment-sec><tp:treatment-sec sec-type="Color" id="SECID0EHWAE"><title>Color.</title><p>Black. Inner face of orbit, ventral part of frontal orbit, spot on top of eye orbit opposite to lateral ocellus, facial orbit, fore ridge of pronotum medially, thin lateral stripe on antero-lateral portion of mesonotum and 2<sup>nd</sup> to 4<sup>th</sup> tarsal segments of hind leg yellow. Apical half of clypeus, fore tibia, and tarsus reddish-brown.</p></tp:treatment-sec><tp:treatment-sec sec-type="Male" id="SECID0ERWAE"><title>Male.</title><p>Unknown.</p></tp:treatment-sec><tp:treatment-sec sec-type="material" id="SECID0EWWAE"><title>Specimens examined. Holotype:</title><p>South Korea: female, GW, Jeongseon-gun, Gohan-eup, Haiwongil, Mountain condo, 9 July 2010 (YNU).</p></tp:treatment-sec><tp:treatment-sec sec-type="Paratypes" id="SECID0E2WAE"><title>Paratypes.</title><p>2 females, GW, Jeongseon-gun, Gohan-eup, Haiwongil, Mountain condo, 9 July 2010 (YNU); 3 females, GW, Jeongseon-gun, Gohan-eup, Mt. Baegunsan, 9 July 2010 (YNU); 1 female, GW, Wonju-si, Panbu-myeon, Mt. Baegunsan, 25 May–26 July 2012, H.Y. Han (YNU).</p></tp:treatment-sec><tp:treatment-sec sec-type="distribution" id="SECID0EAXAE"><title>Distribution.</title><p>South Korea (new record).</p></tp:treatment-sec><tp:treatment-sec sec-type="etymology" id="SECID0EFXAE"><title>Etymology.</title><p>The name comes from Latin “Pentagonum”, <italic><tp:taxon-name><tp:taxon-name-part taxon-name-part-type="genus" reg="Cryptopimpla"/><tp:taxon-name-part taxon-name-part-type="species" reg="pentagonalis">pentagonalis</tp:taxon-name-part></tp:taxon-name></italic> means “pentagon areola”.</p></tp:treatment-sec><tp:treatment-sec sec-type="remarks" id="SECID0EVXAE"><title>Remarks.</title><p>With the pentagonal areolet, black metasoma, hind coxa and femur, this species is similar to <italic><tp:taxon-name><tp:taxon-name-part taxon-name-part-type="genus" reg="Cryptopimpla">Cryptopimpla</tp:taxon-name-part><tp:taxon-name-part taxon-name-part-type="species" reg="henanensis">henanensis</tp:taxon-name-part></tp:taxon-name></italic> Sheng, but differs in the propodeum structure and body coloration; in <italic><tp:taxon-name><tp:taxon-name-part taxon-name-part-type="genus" reg="Cryptopimpla">C.</tp:taxon-name-part><tp:taxon-name-part taxon-name-part-type="species" reg="pentagonalis">pentagonalis</tp:taxon-name-part></tp:taxon-name></italic> the mesosoma is entirely black while in <italic><tp:taxon-name><tp:taxon-name-part taxon-name-part-type="genus" reg="Cryptopimpla">C.</tp:taxon-name-part><tp:taxon-name-part taxon-name-part-type="species" reg="henanensis">henanensis</tp:taxon-name-part></tp:taxon-name></italic> it has more yellow spots. The latter species also has more flagellomeres; in <italic><tp:taxon-name><tp:taxon-name-part taxon-name-part-type="genus" reg="Cryptopimpla">C.</tp:taxon-name-part><tp:taxon-name-part taxon-name-part-type="species" reg="henanensis">henanensis</tp:taxon-name-part></tp:taxon-name></italic> with 46 segments while in <italic><tp:taxon-name><tp:taxon-name-part taxon-name-part-type="genus" reg="Cryptopimpla">C.</tp:taxon-name-part><tp:taxon-name-part taxon-name-part-type="species" reg="pentagonalis">pentagonalis</tp:taxon-name-part></tp:taxon-name></italic> with an average of 42 segments.</p></tp:treatment-sec></tp:taxon-treatment>
